# Supplementary material for: Integrative Analysis of Major Depressive Disorder and Ovarian Cancer: From Genetic Association to Single-Cell Mechanisms
Source: Biomedicines. 2026 May 21;14(5):1167. doi: 10.3390/biomedicines14051167 (PMC13204727; doi:10.3390/biomedicines14051167)
Supplement: Supplementary file 1 [file biomedicines-14-01167-s001.zip]

Archive with 6 entries (5 files):
- supplement/
- __MACOSX/._supplement
- supplement/TableS1.xlsx
- __MACOSX/supplement/._TableS1.xlsx
- supplement/TableS2.xlsx
- __MACOSX/supplement/._TableS2.xlsx
