# Supplementary material for: Integrative Analysis of Major Depressive Disorder and Ovarian Cancer: From Genetic Association to Single-Cell Mechanisms
Source: Biomedicines. 2026 May 21;14(5):1167. doi: 10.3390/biomedicines14051167 (PMC13204727; doi:10.3390/biomedicines14051167)
Supplement: Supplementary file 1 [file biomedicines-14-01167-s001.zip › supplement/TableS1.xlsx]

## Sheet: Sheet1
id.exposure	id.outcome	outcome	exposure	method	nsnp	b	se	pval	pve	qval	bonferroni
eqtl-a-ENSG00000027869	gcst90435611	ov	SH2D2A	Inverse variance weighted	2	0.574173	0.275157	0.036914	0.00322154	0.537039	1
eqtl-a-ENSG00000068650	gcst90435611	ov	ATP11A	Inverse variance weighted	2	-0.845585	0.284474	0.00295431	0.0040736	0.367681	1
eqtl-a-ENSG00000069702	gcst90435611	ov	TGFBR3	Inverse variance weighted	4	-0.431072	0.156721	0.00594932	0.00919008	0.444103	1
eqtl-a-ENSG00000100629	gcst90435611	ov	CEP128	Inverse variance weighted	3	-0.219996	0.105397	0.0368603	0.0779505	0.537039	1
eqtl-a-ENSG00000104731	gcst90435611	ov	KLHDC4	Inverse variance weighted	6	0.0786692	0.0398236	0.0482182	0.177316	0.621326	1
eqtl-a-ENSG00000105374	gcst90435611	ov	NKG7	Inverse variance weighted	3	-0.207917	0.0871666	0.0170661	0.033951	0.444103	1
eqtl-a-ENSG00000110080	gcst90435611	ov	ST3GAL4	Inverse variance weighted	5	-0.263671	0.119066	0.0267946	0.01661	0.492101	1
eqtl-a-ENSG00000110514	gcst90435611	ov	MADD	Inverse variance weighted	2	0.146681	0.066612	0.0276633	0.0560424	0.492101	1
eqtl-a-ENSG00000121104	gcst90435611	ov	FAM117A	Inverse variance weighted	3	-0.471303	0.238177	0.0478392	0.00405603	0.621326	1
eqtl-a-ENSG00000134107	gcst90435611	ov	BHLHE40	Inverse variance weighted	3	-0.361124	0.141972	0.0109708	0.0122442	0.444103	1
eqtl-a-ENSG00000139182	gcst90435611	ov	CLSTN3	Inverse variance weighted	3	0.191538	0.0845953	0.0235637	0.0323921	0.492101	1
eqtl-a-ENSG00000146350	gcst90435611	ov	TBC1D32	Inverse variance weighted	2	-0.623043	0.29029	0.0318508	0.00352088	0.513026	1
eqtl-a-ENSG00000150687	gcst90435611	ov	PRSS23	Inverse variance weighted	7	0.26532	0.125391	0.0343493	0.015792	0.53419	1
eqtl-a-ENSG00000156453	gcst90435611	ov	PCDH1	Inverse variance weighted	2	0.43822	0.211606	0.0383656	0.00471412	0.540716	1
eqtl-a-ENSG00000159733	gcst90435611	ov	ZFYVE28	Inverse variance weighted	2	-0.349956	0.114261	0.00219291	0.019119	0.367681	0.989001
eqtl-a-ENSG00000163464	gcst90435611	ov	CXCR1	Inverse variance weighted	6	0.149584	0.0620708	0.015957	0.0603473	0.444103	1
eqtl-a-ENSG00000170298	gcst90435611	ov	LGALS9B	Inverse variance weighted	2	-0.142865	0.0540339	0.00819362	0.334403	0.444103	1
eqtl-a-ENSG00000170571	gcst90435611	ov	EMB	Inverse variance weighted	3	-0.124577	0.0558066	0.0255953	0.0960674	0.492101	1
eqtl-a-ENSG00000171617	gcst90435611	ov	ENC1	Inverse variance weighted	7	-0.067681	0.0308744	0.0283694	0.313796	0.492101	1
eqtl-a-ENSG00000180871	gcst90435611	ov	CXCR2	Inverse variance weighted	3	0.200062	0.0843674	0.0177247	0.03854	0.444103	1
eqtl-a-ENSG00000197892	gcst90435611	ov	KIF13B	Inverse variance weighted	3	0.391171	0.143788	0.00651874	0.0125656	0.444103	1
eqtl-a-ENSG00000205045	gcst90435611	ov	SLFN12L	Inverse variance weighted	3	-0.229683	0.10557	0.0295821	0.0680759	0.494131	1
eqtl-a-ENSG00000225484	gcst90435611	ov	NUTM2B-AS1	Inverse variance weighted	3	0.351711	0.119548	0.00326103	0.118763	0.367681	1
eqtl-a-ENSG00000225783	gcst90435611	ov	MIAT	Inverse variance weighted	4	0.0925885	0.0417858	0.0267059	0.184169	0.492101	1
