# Supplementary material for: Integrative Analysis of Major Depressive Disorder and Ovarian Cancer: From Genetic Association to Single-Cell Mechanisms
Source: Biomedicines. 2026 May 21;14(5):1167. doi: 10.3390/biomedicines14051167 (PMC13204727; doi:10.3390/biomedicines14051167)
Supplement: Supplementary file 1 [file biomedicines-14-01167-s001.zip › supplement/TableS2.xlsx]

## Sheet: Sheet1
GWAS Catalog ID	author	year	pubmedid	ncase	ncontrol	trait
GCST90011821	Rashkin S et al	2020	32887889	1259	410350	Ovarian cancer	Pan-cancer study detects genetic risk variants and shared genetic basis in two large cohorts
GCST90436511	Zhou W et al	2018	30104761	2103	389695	Malignant neoplasm of ovary (PheCode 184.11)	Efficiently controlling for case-control imbalance and sample relatedness in large-scale genetic association studies.
